# Supplementary material for: Estimation of mosaic loss of Y chromosome cell fraction with genotyping arrays lacking coverage in the pseudoautosomal region
Source: BMC Bioinformatics. 2025 Feb 19;26:60. doi: 10.1186/s12859-025-06076-6 (PMC11837314; doi:10.1186/s12859-025-06076-6)
Supplement: Supplementary file 1 — Supplementary Material 1. [file 12859_2025_6076_MOESM1_ESM.xlsx]

## Sheet: Supp Table 1
Supplementray Table 1. Reference table for quick calculation of CF from mLRR_Y
mLRR	CN = 2(mLRR/0.45)	CF = 1-CN
0	1	0
-0.1	0.857244	0.142756
-0.15	0.793701	0.206299
-0.2	0.734867	0.265133
-0.25	0.680395	0.319605
-0.3	0.629961	0.370039
-0.35	0.583265	0.416735
-0.4	0.54003	0.45997
-0.45	0.5	0.5
-0.5	0.462937	0.537063
-0.55	0.428622	0.571378
-0.6	0.39685	0.60315
-0.65	0.367434	0.632566
-0.7	0.340198	0.659802
-0.75	0.31498	0.68502
-0.8	0.291632	0.708368
-0.85	0.270015	0.729985
-0.9	0.25	0.75
-0.95	0.231469	0.768531
-1	0.214311	0.785689
-1.05	0.198425	0.801575
-1.1	0.183717	0.816283
-1.15	0.170099	0.829901
-1.2	0.15749	0.84251
-1.25	0.145816	0.854184
-1.3	0.135007	0.864993
-1.35	0.125	0.875
-1.4	0.115734	0.884266
-1.45	0.107155	0.892845
-1.5	0.0992126	0.900787
-1.55	0.0918584	0.908142
-1.6	0.0850494	0.914951
-1.65	0.0787451	0.921255
-1.7	0.0729081	0.927092
-1.75	0.0675037	0.932496
-1.8	0.0625	0.9375
-1.85	0.0578672	0.942133
-1.9	0.0535777	0.946422
-1.95	0.0496063	0.950394
-2	0.0459292	0.954071
-2.05	0.0425247	0.957475
-2.1	0.0393725	0.960627
-2.15	0.036454	0.963546
-2.2	0.0337519	0.966248
-2.25	0.03125	0.96875
-2.3	0.0289336	0.971066
-2.35	0.0267889	0.973211
-2.4	0.0248031	0.975197
-2.45	0.0229646	0.977035
-2.5	0.0212623	0.978738
-2.55	0.0196863	0.980314
-2.6	0.018227	0.981773
-2.65	0.0168759	0.983124
-2.7	0.015625	0.984375
-2.75	0.0144668	0.985533
-2.8	0.0133944	0.986606
-2.85	0.0124016	0.987598
-2.9	0.0114823	0.988518
-2.95	0.0106312	0.989369
-3	0.00984313	0.990157
-3.05	0.00911351	0.990886
-3.1	0.00843797	0.991562
-3.15	0.0078125	0.992188
-3.2	0.0072334	0.992767
-3.25	0.00669722	0.993303
-3.3	0.00620079	0.993799
-3.35	0.00574115	0.994259
-3.4	0.00531559	0.994684
-3.45	0.00492157	0.995078
-3.5	0.00455675	0.995443
-3.55	0.00421898	0.995781
-3.6	0.00390625	0.996094
-3.65	0.0036167	0.996383
-3.7	0.00334861	0.996651
-3.75	0.00310039	0.9969
-3.8	0.00287058	0.997129
-3.85	0.00265779	0.997342
-3.9	0.00246078	0.997539
-3.95	0.00227838	0.997722
-4	0.00210949	0.997891

## Sheet: Supp Table 2
Supplementray Table 2. mLOY CF estimation using equation generated from qPCR: 1-( 0.9374 + 1.174*mLRR_Y + 0.498*(mLRR_Y)2 and CF estimate using 1-2(mLRR_Y/0.45)
mLRR_Y	CF_qPCR	CF_mLRR_Y
-0.15	0.227395	0.206299
-0.2	0.27738	0.265133
-0.3	0.36988	0.370039
-0.4	0.45242	0.45997
-0.5	0.525	0.537063
-0.6	0.58762	0.60315
-0.7	0.64028	0.659802
-0.8	0.68298	0.708368
-0.9	0.71572	0.75
-1	0.7385	0.785689
-1.2	0.75418	0.84251
-1.384	0.733419	0.881378

## Sheet: Supp Table 3A
Supplementray Table 3A. Bins mLOY cases by observed sorted mLRR_Y values (mLRR_Y greater than 0 were removed). Data is divided into 10 bins, and for each bin, the minimum, maximum, median, and mean of CF calculated from mLRR_Y values (CFmLRR) are determined. Additionally, the same set of values of CF calculated from BAF approach (CFBAF) are determined for the same bins. (A) Bins PLCO GSA blood se…
mLRR_bin	CFmLRR_min	CFmLRR_max	CFmLRR_median	CFmLRR_mean	CFBAF_min	CFBAF_max	CFBAF_median	CFBAF_mean
-0.0005,0.0	0	0.000769867	0	0.000153973	0.035	0.1668	0.0788	0.0817133
-0.001,-0.001	0.00153914	0.00153914	0.00153914	0.00153914	0.0384	0.1956	0.0795	0.0958333
-0.0015,-0.0015	0.00230782	0.00230782	0.00230782	0.00230782	0.0695	0.2149	0.1041	0.12315
-0.0025,-0.002	0.00307591	0.00384341	0.00307591	0.00316621	0.035	0.1923	0.0601	0.0818529
-0.0035,-0.003	0.00461032	0.00537664	0.00461032	0.00469874	0.0427	0.2809	0.07265	0.09145
-0.0045,-0.004	0.00614237	0.00690751	0.00614237	0.00626008	0.0438	0.2459	0.0743	0.0928462
-0.0055,-0.005	0.00767205	0.00843601	0.00767205	0.00772662	0.0476	0.2085	0.08625	0.0995214
-0.0065,-0.006	0.00919939	0.00996217	0.00919939	0.009334	0.0307	0.2335	0.0825	0.0842588
-0.0085,-0.007	0.0107244	0.0130074	0.011486	0.011542	0.0396	0.1601	0.0725	0.0864111
-0.0095,-0.009	0.0137673	0.0145266	0.0137673	0.0138306	0.0556	0.2422	0.1183	0.132817
-0.0105,-0.01	0.0152852	0.0160433	0.0152852	0.0153863	0.0411	0.2533	0.0762	0.103133
-0.0115,-0.011	0.0168009	0.0175578	0.0168009	0.0170027	0.035	0.3042	0.1168	0.133267
-0.0125,-0.012	0.0183141	0.0190699	0.0183141	0.0184653	0.0438	0.2765	0.0936	0.11606
-0.0135,-0.013	0.0198251	0.0205797	0.0198251	0.0199045	0.0438	0.226	0.1032	0.106547
-0.0145,-0.014	0.0213337	0.0220872	0.0213337	0.0214844	0.0365	0.2976	0.0769	0.1018
-0.0155,-0.015	0.02284	0.0235923	0.02284	0.023055	0.0404	0.1914	0.09675	0.0999857
-0.0165,-0.016	0.024344	0.0250951	0.024344	0.0244191	0.0384	0.1891	0.0958	0.09517
-0.0175,-0.017	0.0258457	0.0265957	0.0258457	0.0259957	0.0303	0.2117	0.1109	0.10979
-0.0185,-0.018	0.0273451	0.0280939	0.0273451	0.0273891	0.0411	0.3609	0.1252	0.131894
-0.02,-0.019	0.0288421	0.0303369	0.0288421	0.0294458	0.0361	0.2597	0.1106	0.124
-0.0215,-0.0205	0.0310834	0.0325747	0.0318293	0.0318292	0.0373	0.2581	0.0999	0.120673
-0.0225,-0.022	0.0333195	0.0340637	0.0333195	0.0335055	0.0334	0.2079	0.11445	0.120017
-0.0235,-0.023	0.0348073	0.0355504	0.0348073	0.0349931	0.0377	0.2624	0.095	0.121595
-0.025,-0.024	0.0362929	0.0377762	0.0370348	0.0369565	0.0388	0.2422	0.1762	0.156505
-0.0265,-0.0255	0.0385169	0.0399968	0.0392572	0.039257	0.0419	0.1953	0.121	0.124754
-0.028,-0.027	0.0407359	0.0422123	0.0414744	0.0414741	0.0365	0.3444	0.1114	0.145405
-0.0295,-0.0285	0.0429497	0.0444227	0.0436865	0.0436373	0.0631	0.2597	0.1104	0.138787
-0.0305,-0.03	0.0451584	0.0458935	0.0451584	0.0452197	0.053	0.2548	0.09195	0.123692
-0.0325,-0.031	0.046628	0.0488282	0.047362	0.0473984	0.0461	0.2891	0.13885	0.1479
-0.033,-0.033	0.0495605	0.0495605	0.0495605	0.0495605	0.0438	0.3668	0.1605	0.152175
-0.0355,-0.034	0.0510234	0.0532135	0.051754	0.0518305	0.0541	0.2657	0.1495	0.146058
-0.0375,-0.036	0.0539424	0.0561257	0.0546707	0.0547108	0.0556	0.2191	0.10105	0.119594
-0.038,-0.038	0.0568523	0.0568523	0.0568523	0.0568523	0.0847	0.2578	0.1229	0.138986
-0.0395,-0.0385	0.0575784	0.059029	0.058304	0.0582636	0.0319	0.2929	0.11445	0.131811
-0.0405,-0.04	0.0597534	0.0604773	0.0597534	0.0599761	0.0549	0.2247	0.1228	0.126185
-0.041,-0.041	0.0612006	0.0612006	0.0612006	0.0612006	0.0676	0.2394	0.1655	0.155467
-0.044,-0.042	0.0626455	0.0655287	0.0637277	0.063631	0.0453	0.3534	0.1319	0.147113
-0.0465,-0.045	0.066967	0.0691203	0.0684031	0.0679413	0.0934	0.2413	0.13915	0.151879
-0.0475,-0.047	0.0698369	0.070553	0.0698369	0.069902	0.0825	0.2741	0.2108	0.184736
-0.0505,-0.048	0.0712686	0.0748381	0.072698	0.0728458	0.0357	0.2581	0.15715	0.150938
-0.0525,-0.051	0.0755503	0.0776838	0.0769732	0.0764988	0.0323	0.2382	0.1017	0.122273
-0.0535,-0.053	0.0783939	0.0791034	0.0783939	0.0785121	0.0762	0.2853	0.16345	0.168617
-0.0565,-0.054	0.0798123	0.083349	0.0812286	0.0811982	0.0327	0.2438	0.11995	0.136529
-0.0585,-0.057	0.0840547	0.0861685	0.0854645	0.0849668	0.0492	0.328	0.1792	0.174147
-0.0595,-0.059	0.0868721	0.0875751	0.0868721	0.0869307	0.0828	0.3219	0.1925	0.18595
-0.0625,-0.06	0.0882775	0.0917816	0.0896808	0.0895749	0.0334	0.2985	0.1972	0.180315
-0.0645,-0.063	0.0924808	0.0945752	0.0931795	0.093233	0.1838	0.2918	0.2105	0.222585
-0.0665,-0.065	0.0952723	0.0973602	0.0966648	0.0961078	0.1035	0.3082	0.22375	0.20175
-0.068,-0.067	0.0980552	0.0994434	0.0990965	0.0988071	0.0327	0.2779	0.19945	0.175158
-0.0715,-0.069	0.100829	0.104285	0.102213	0.102143	0.0396	0.2938	0.1954	0.18349
-0.074,-0.072	0.104975	0.107728	0.106352	0.106314	0.0643	0.2973	0.18775	0.170411
-0.076,-0.075	0.109101	0.110473	0.110473	0.109908	0.0858	0.3199	0.1949	0.199
-0.0785,-0.0765	0.111157	0.113891	0.111842	0.112445	0.0971	0.3283	0.2266	0.230306
-0.08,-0.079	0.114574	0.115936	0.115936	0.115498	0.0415	0.2524	0.1898	0.173843
-0.0825,-0.081	0.117297	0.119334	0.118656	0.118316	0.0354	0.3289	0.1816	0.175505
-0.0835,-0.083	0.120012	0.12069	0.120012	0.120125	0.1175	0.3011	0.1945	0.197367
-0.086,-0.084	0.121367	0.124069	0.122719	0.122525	0.092	0.3756	0.2027	0.211754
-0.088,-0.0865	0.124743	0.126763	0.125417	0.125846	0.1075	0.37	0.2276	0.224545
-0.092,-0.089	0.128107	0.132127	0.128107	0.129002	0.033	0.4112	0.2557	0.240386
-0.094,-0.093	0.133463	0.134797	0.134463	0.134213	0.0384	0.3065	0.23955	0.209044
-0.097,-0.095	0.136128	0.138786	0.137458	0.137347	0.0754	0.3378	0.23505	0.235317
-0.102,-0.098	0.140111	0.145393	0.142756	0.142666	0.1628	0.321	0.2648	0.248687
-0.1045,-0.103	0.146708	0.148677	0.147365	0.147496	0.1093	0.3636	0.2499	0.23132
-0.1095,-0.105	0.149333	0.155209	0.150969	0.151359	0.1357	0.3785	0.2422	0.250045
-0.1125,-0.11	0.155859	0.159104	0.157158	0.157196	0.0457	0.3892	0.2663	0.253276
-0.115,-0.113	0.159751	0.162335	0.161044	0.161165	0.0843	0.3676	0.2847	0.271981
-0.1185,-0.116	0.163625	0.166839	0.164269	0.164825	0.0601	0.3241	0.253	0.223527
-0.1245,-0.12	0.168762	0.174504	0.171319	0.171417	0.048	0.3588	0.2642	0.2442
-0.1285,-0.125	0.175139	0.179574	0.177677	0.177303	0.0695	0.3832	0.3028	0.284271
-0.133,-0.129	0.180206	0.185241	0.182728	0.182652	0.1214	0.4109	0.256	0.265835
-0.138,-0.134	0.186496	0.191492	0.18931	0.189113	0.0989	0.3663	0.2868	0.2838
-0.142,-0.1385	0.192115	0.196458	0.19522	0.194927	0.1207	0.4084	0.3062	0.297094
-0.1485,-0.143	0.197695	0.204464	0.200471	0.200853	0.1395	0.3742	0.3006	0.280062
-0.1545,-0.149	0.205076	0.211782	0.208131	0.208162	0.0869	0.4114	0.31025	0.296961
-0.158,-0.155	0.212389	0.21602	0.214811	0.214407	0.2416	0.4301	0.2996	0.313
-0.1665,-0.159	0.217227	0.226218	0.223232	0.22207	0.2672	0.4076	0.3438	0.33452
-0.174,-0.167	0.226813	0.235105	0.229488	0.22978	0.0392	0.4124	0.31735	0.30596
-0.182,-0.175	0.236282	0.244473	0.239803	0.239873	0.2756	0.4328	0.3625	0.359419
-0.191,-0.183	0.245636	0.254874	0.250269	0.250093	0.1868	0.4709	0.3655	0.353359
-0.1975,-0.192	0.256021	0.262297	0.259451	0.259449	0.0802	0.4646	0.3644	0.348841
-0.2045,-0.199	0.264	0.270209	0.267393	0.267434	0.2815	0.445	0.3897	0.380592
-0.212,-0.205	0.270771	0.278591	0.273014	0.27401	0.2853	0.4279	0.343	0.349305
-0.219,-0.213	0.279702	0.286328	0.281917	0.282363	0.359	0.4546	0.3906	0.395925
-0.229,-0.221	0.288523	0.297237	0.291258	0.292022	0.1546	0.4858	0.3871	0.384206
-0.241,-0.23	0.298318	0.310107	0.302628	0.302887	0.3449	0.4582	0.4023	0.403289
-0.248,-0.2415	0.310638	0.317506	0.314872	0.314278	0.3405	0.4976	0.3974	0.410024
-0.257,-0.249	0.318556	0.326902	0.324825	0.324086	0.3748	0.5168	0.4539	0.441206
-0.278,-0.2575	0.32742	0.348326	0.33872	0.338052	0.3593	0.5192	0.4462	0.439353
-0.304,-0.28	0.350331	0.373909	0.361246	0.361638	0.3668	0.5854	0.4601	0.454018
-0.324,-0.305	0.374873	0.392903	0.383479	0.383146	0.4074	0.5331	0.4539	0.465076
-0.351,-0.326	0.39477	0.417633	0.404938	0.405028	0.4324	0.5452	0.4978	0.488371
-0.377,-0.352	0.41853	0.440495	0.43181	0.429449	0.0758	0.5915	0.5007	0.479041
-0.394,-0.378	0.441356	0.454956	0.444788	0.446629	0.3774	0.5842	0.5137	0.505165
-0.4305,-0.395	0.455795	0.484754	0.470472	0.471805	0.4321	0.5868	0.52605	0.524981
-0.467,-0.432	0.485943	0.512923	0.505362	0.50181	0.4853	0.5929	0.5399	0.539235
-0.508,-0.468	0.513673	0.542732	0.525512	0.52661	0.5292	0.6247	0.5671	0.575706
-0.56,-0.517	0.549028	0.57793	0.560852	0.563044	0.4897	0.6237	0.6039	0.5926
-0.63,-0.562	0.579228	0.621071	0.595123	0.595928	0.585	0.6539	0.6142	0.617506
-0.73,-0.6315	0.621945	0.675165	0.645356	0.647382	0.5832	0.7001	0.6333	0.6342
-1.3795,-0.75	0.68502	0.880553	0.738579	0.749152	0.241	0.7196	0.6422	0.613888

## Sheet: Supp Table 3B
Supplementray Table 3B. Bins mLOY cases by observed sorted mLRR_Y values (mLRR_Y greater than 0 were removed). Data is divided into 10 bins, and for each bin, the minimum, maximum, median, and mean of CF calculated from mLRR_Y values (CFmLRR) are determined. Additionally, the same set of values of CF calculated from BAF approach (CFBAF) are determined for the same bins. (A) Bins PLCO GSA blood se…
mLRR_bin	CFmLRR_min	CFmLRR_max	CFmLRR_median	CFmLRR_mean	CFBAF_min	CFBAF_max	CFBAF_median	CFBAF_mean
-0.003,-0.038	0.00461032	0.0568523	0.0414744	0.039067	0.0233248	0.0973	0.0349774	0.041698
-0.038,-0.0575	0.0568523	0.0847599	0.067685	0.0686361	0.0299448	0.0769231	0.0403683	0.0429999
-0.0585,-0.072	0.0861685	0.104975	0.0917792	0.0941954	0.0415198	0.10821	0.0472557	0.0588551
-0.075,-0.082	0.109101	0.118656	0.109444	0.111323	0.0353635	0.0759	0.0552049	0.0536715
-0.082,-0.094	0.118656	0.134797	0.128106	0.126998	0.0503022	0.085758	0.0765531	0.0731697
-0.098,-0.105	0.140111	0.149333	0.142756	0.143658	0.0396001	0.112139	0.0787713	0.0785371
-0.1055,-0.114	0.149988	0.161044	0.156509	0.155633	0.0510622	0.138	0.0906	0.0898172
-0.115,-0.128	0.162335	0.178942	0.171951	0.171297	0.0272243	0.157701	0.0924485	0.0890471
-0.129,-0.167	0.180206	0.226813	0.205688	0.206362	0.0653898	0.1803	0.107582	0.111285
-0.168,-0.18	0.228003	0.242142	0.235091	0.234863	0.0209776	0.215242	0.157457	0.134116
-0.1805,-0.211	0.242725	0.277479	0.263996	0.262378	0.0615	0.2572	0.14925	0.151222
-0.211,-0.233	0.277479	0.301553	0.298588	0.292896	0.0384465	0.2673	0.21675	0.196026
-0.237,-0.262	0.305843	0.332066	0.314867	0.316526	0.066	0.2923	0.17765	0.185537
-0.263,-0.303	0.333094	0.372944	0.356307	0.352386	0.0422866	0.3477	0.2188	0.22201
-0.307,-0.349	0.376795	0.415836	0.397327	0.396564	0.104984	0.322992	0.279699	0.261184
-0.3495,-0.418	0.416286	0.474737	0.442422	0.445244	0.0698707	0.413	0.24615	0.244038
-0.4295,-0.487	0.48396	0.527699	0.502676	0.50324	0.0897803	0.4594	0.37495	0.327085
-0.5,-0.5355	0.537063	0.561697	0.547634	0.548408	0.3057	0.443	0.42045	0.399383
-0.557,-0.78	0.575975	0.699244	0.630965	0.637124	0.319045	0.5048	0.469292	0.453529
-0.839,-2.3705	0.725371	0.974044	0.803703	0.814459	0.5676	0.6535	0.5746	0.599233

## Sheet: Supp Figure1
Supplementary Figure 1. Comparison of the number of probes in the PAR1 (0 ~ 2.78 MB) and male-specific region of the Y chromosome (2.7 ~ 56.9 2 MB) for the Illumina OncoArray. A. Example of eLRR, BAF, and pBAF plots for mLOY detected using the phase-based PAR approach, highlighting the very few heterozygous loci shown in the pBAF plots. B. mLRR_Y approach using 397 probes across the male-specific…

## Sheet: Supp Figure 2
Supplementray Figure 2. Linear correlation for the mLOY CF estimation using equation generated from qPCR: 1-( 0.9374 + 1.174*mLRR_Y + 0.498*(mLRR_Y)2 and CF estimate using 1-2(mLRR_Y/0.45)
